# Supplementary material for: Metabolomics in Biotic Stress: Insights into Potato Resistance to Powdery Scab
Source: Plants (Basel). 2026 Apr 17;15(8):1242. doi: 10.3390/plants15081242 (PMC13119725; doi:10.3390/plants15081242)
Supplement: Supplementary file 1 [file plants-15-01242-s001.zip]

Archive with 1 entries (1 files):
- plants-4200603-supplementary.xlsx
