# Supplementary material for: Metabolomics in Biotic Stress: Insights into Potato Resistance to Powdery Scab
Source: Plants (Basel). 2026 Apr 17;15(8):1242. doi: 10.3390/plants15081242 (PMC13119725; doi:10.3390/plants15081242)
Supplement: Supplementary file 1 [file plants-15-01242-s001.zip › plants-4200603-supplementary.xlsx]

## Sheet: Compounds
Name	Formula	Annot. Source: mzCloud Search	Annot. DeltaMass [ppm]	Calc. MW	RT [min]	Area (Max.)	# ChemSpider Results	# mzCloud Results	mzCloud Best Match	mzCloud Best Match Confidence	MS2	Group Area: GC	Group Area: GT	Group Area: IC	Group Area: IT	Group CV [%]: GC	Group CV [%]: GT	Group CV [%]: IC	Group CV [%]: IT	Ratio: (GT) / (GC)	Ratio: (IT) / (IC)	Log2 Fold Change: (GT) / (GC)	Log2 Fold Change: (IT) / (IC)	P-value: (GT) / (GC)	P-value: (IT) / (IC)	Adj. P-value: (GT) / (GC)	Adj. P-value: (IT) / (IC)
Cysteinylglycine	C5 H10 N2 O3 S	Full match	-1.01	178.041	7.254	2.67966e+07	3	1	91.1	82.8	DDA for preferred ion	8.86945e+06	2.24626e+07	1.82804e+07	1.91011e+07	25.2986	28.9715	16.0779	27.1272	2.533	1.045	1.34	0.06	0.00301952	0.999697	0.0358355	1
(+/-)12(13)-DiHOME	C18 H34 O4	Full match	-0.82	314.245	16.314	3.6089e+07	7	2	75.7	72	DDA for preferred ion	1.51553e+07	2.08654e+07	2.7392e+07	1.6447e+07	33.2606	25.171	37.9468	29.1373	1.377	0.6	0.46	-0.74	0.875492	0.517142	1	1
(-)-Caryophyllene oxide	C15 H24 O	Full match	-0.77	220.183	13.718	3.98215e+07	70	2	92.4	83.2	DDA for preferred ion	2.51414e+07	1.98461e+07	2.50482e+07	2.15415e+07	31.0638	17.6104	44.9478	15.2181	0.789	0.86	-0.34	-0.22	0.863097	0.947352	1	1
(1R,4aS)-7-(2-Hydroxypropan-2-yl)-1,4a-dimethyl-9-oxo-3,4,10,10a-tetrahydro-2H-phenanthrene-1-carboxylic acid	C20 H26 O4	Full match	-0.98	330.183	13.664	1.49911e+07	8	2	95.8	88.1	DDA for preferred ion	780680	596098	4.78109e+06	599247	49.9659	32.1637	111.292	122.744	0.764	0.125	-0.39	-3	0.991502	0.546782	1	1
(2E)-3-(3,4-dimethoxyphenyl)prop-2-enoic acid	C11 H12 O4	Full match	-0.96	208.073	8.326	3.10773e+07	23	3	92.1	83.1	DDA for preferred ion	2.02767e+07	2.28779e+07	8.60192e+06	1.19464e+07	23.0527	23.8174	80.4004	37.7765	1.128	1.389	0.17	0.47	0.989967	0.227763	1	1
(2S,3S,4S,5R,6R)-6-[3-(benzoyloxy)-2-hydroxypropoxy]-3,4,5-trihydroxyoxane-2-carboxylic acid	C16 H20 O10	Full match	-0.52	372.105	8.004	2.36387e+07	2	1	96.3	77.4	DDA for preferred ion	1.03793e+07	1.6465e+07	1.80853e+06	2.82476e+06	16.6319	20.5446	49.1141	27.4145	1.586	1.562	0.67	0.64	0.0707345	0.241629	0.321887	1
(3R)-4,4-Dimethyl-2-oxotetrahydro-3-furanyl beta-D-glucopyranoside	C12 H20 O8	Full match	-0.87	292.116	4.431	6.97912e+07	0	1	77.8	48.8	DDA for preferred ion	1.31105e+07	1.36387e+07	2.27877e+07	3.04771e+07	107.589	120.528	29.6643	71.1498	1.04	1.337	0.06	0.42	0.978838	0.995347	1	1
(4S)-4-hydroxy-3,5,5-trimethyl-4-[(1E)-3-{[(2R,3R,4S,5S,6R)-3,4,5-trihydroxy-6-(hydroxymethyl)oxan-2-yl]oxy}but-1-en-1-yl]cyclohex-2-en-1-one	C19 H30 O8	Full match	-0.46	386.194	7.35	3.35117e+07	1	3	90.3	75.9	DDA for preferred ion	1.44132e+07	1.21557e+07	2.98261e+07	2.87873e+07	30.6843	41.2504	25.6146	7.98259	0.843	0.965	-0.25	-0.05	0.403803	0.983787	0.996683	1
(5E)-7-methylidene-10-oxo-4-(propan-2-yl)undec-5-enoic acid	C15 H24 O3	Full match	-1.05	252.172	9.46	5.79348e+07	24	3	71.4	68.9	DDA for preferred ion	1.46966e+07	3.92999e+07	2.01704e+06	9.17762e+06	56.7999	23.3154	39.8335	98.3082	2.674	4.55	1.42	2.19	0.0905027	0.0510341	0.379789	0.577287
1,5-Isoquinolinediol	C9 H7 N O2	Full match	-1.2	161.047	8.001	2.03819e+07	11	3	92.9	66.1	DDA for preferred ion	2.51724e+06	5.19431e+06	726114	8.54802e+06	41.2436	110.58	27.7278	52.7746	2.063	11.772	1.05	3.56	0.68436	0.0175868	1	0.331863
1-(2,7-Dimethylpyrazolo[1,5-a]pyrimidin-6-yl)ethan-1-one	C10 H11 N3 O	Full match	-1.13	189.09	9.209	7.65838e+06	3	3	66.7	47.5	DDA for preferred ion	562679	2.74225e+06	517052	815080	52.1144	74.4264	39.6686	41.5984	4.874	1.576	2.28	0.66	0.00342863	0.722045	0.0395305	1
1-(2-Morpholinophenyl)dihydro-1H-pyrrole-2,5-dione	C14 H16 N2 O3	Full match	-0.52	260.116	6.78	3.04733e+07	1	4	80.1	75.3	DDA for preferred ion	2.09909e+07	1.63265e+07	1.76068e+07	2.42019e+07	27.3462	33.4752	23.8709	27.4311	0.778	1.375	-0.36	0.46	0.938942	0.639273	1	1
1-(3,4-dimethoxyphenyl)ethan-1-one oxime	C10 H13 N O3	Full match	-0.85	195.089	6.897	2.56552e+07	12	1	64.2	66.2	DDA for preferred ion	1.31388e+07	1.91191e+07	1.45482e+06	1.05628e+07	28.3388	37.6435	36.6493	30.4569	1.455	7.261	0.54	2.86	0.332191	1.96996e-05	0.891247	0.00380934
1-(4-benzhydrylpiperazino)-3-[4-(1,2,3-thiadiazol-4-yl)phenoxy]-2-propanol	C28 H30 N4 O2 S	Full match	-0.45	486.209	14.433	2.31868e+07	0	2	74.4	8.7	DDA for preferred ion	4.73429e+06	1.96482e+06	6.65189e+06	4.39995e+06	44.4295	22.9552	85.7029	45.4264	0.415	0.661	-1.27	-0.6	0.117031	0.418502	0.451301	1
1-[4-(2-chloro-6-fluorobenzyl)piperazino]-3-(1H-indol-1-yl)propan-2-ol	C22 H25 Cl F N3 O	Full match	-0.17	401.167	9.491	7.379e+06	0	1	80.4	9	DDA for preferred ion	321891	2.78314e+06	319564	521609	34.5142	86.1376	38.4715	48.9398	8.646	1.632	3.11	0.71	0.00297422	0.866653	0.0355212	1
1-Linoleoyl glycerol	C21 H38 O4	Full match	-1.13	354.277	16.581	1.40417e+07	5	1	91.3	82.9	DDA for preferred ion	542281	3.8453e+06	6.89085e+06	419775	25.8304	87.7734	109.81	112.733	7.091	0.061	2.83	-4.04	0.394898	0.582549	0.985674	1
1-Methyl-1,3-dihydro-2H-benzimidazole-2-thione	C8 H8 N2 S	Full match	-1.28	164.041	10.538	1.04436e+08	0	3	85	9.3	DDA for preferred ion	322044	332036	8.06464e+07	313311	6.25079	13.2671	39.218	7.41598	1.031	0.004	0.04	-8.01	0.999902	2.50555e-12	1	2.83679e-09
1-Phenyl-2-butanone	C10 H12 O	Full match	-0.99	148.089	7.12	1.96478e+07	16	2	64.5	66.3	DDA for preferred ion	1.42512e+07	9.86598e+06	1.82265e+07	7.47924e+06	4.24682	18.3501	7.80978	30.8414	0.692	0.41	-0.53	-1.29	0.0658291	0.000100196	0.307656	0.0137037
1-Stearoylglycerol	C21 H42 O4	Full match	-1	358.308	16.799	4.539e+08	5	2	97.4	95.7	DDA for preferred ion	3.41295e+08	2.57977e+08	5.18032e+07	1.93023e+08	68.0455	66.4397	153.304	114.95	0.756	3.726	-0.4	1.9	0.99928	0.998714	1	1
12-Oxo phytodienoic acid	C18 H28 O3	Full match	-1.19	292.204	16.271	1.85018e+09	12	5	86.2	79.6	DDA for preferred ion	1.38276e+09	9.88577e+08	1.08622e+09	2.46108e+08	26.208	55.2579	31.7955	80.4405	0.715	0.227	-0.48	-2.14	0.454543	0.0320627	1	0.45151
13(S)-HOTrE	C18 H30 O3	Full match	-1.7	294.219	16.842	1.67139e+09	31	12	93.6	83.6	DDA for preferred ion	1.23541e+09	1.10017e+09	8.13099e+08	5.60209e+08	28.616	16.01	23.3791	26.6706	0.891	0.689	-0.17	-0.54	0.725814	0.097676	1	0.804631
2'-Deoxyadenosine	C10 H13 N5 O3	Full match	-0.74	251.102	2.959	8.04806e+07	7	2	99.2	90.1	DDA for preferred ion	7.72907e+06	3.10847e+07	3.54847e+07	3.41886e+07	26.8814	88.3109	16.2753	18.7829	4.022	0.963	2.01	-0.05	0.0261873	0.984025	0.162824	1
2'-O-Methyladenosine	C11 H15 N5 O4	Full match	-0.51	281.112	4.416	1.82962e+07	9	1	95.8	9.8	DDA for preferred ion	7.96068e+06	9.77338e+06	9.97552e+06	7.12949e+06	20.5751	53.9553	16.854	5.99389	1.228	0.715	0.3	-0.48	0.897276	0.689968	1	1
2,3,4,9-Tetrahydro-1H-β-carboline-3-carboxylic acid	C12 H12 N2 O2	Full match	-0.87	216.09	7.024	5.52484e+07	1	1	86.2	53.7	DDA for preferred ion	2.69917e+07	2.04913e+07	2.33793e+07	4.02101e+07	35.4272	35.097	1.27221	17.8549	0.759	1.72	-0.4	0.78	0.259181	0.037674	0.760614	0.492546
2,6-Dimethyl-γ-pyrone	C7 H8 O2	Full match	-1.52	124.052	2.942	5.67967e+07	16	1	62.1	8.1	DDA for preferred ion	4.41304e+07	3.52011e+07	4.27374e+07	4.15978e+07	9.80488	29.3346	10.1296	20.9945	0.798	0.973	-0.33	-0.04	0.230269	0.997856	0.703482	1
2-(2-amino-3-methylbutanamido)-3-phenylpropanoic acid	C14 H20 N2 O3	Full match	-0.99	264.147	6.478	3.04896e+08	6	1	97.9	91.1	DDA for preferred ion	6.56462e+07	1.81672e+08	7.19258e+07	6.31313e+07	6.26813	37.4705	9.52242	24.0001	2.767	0.878	1.47	-0.19	7.4313e-05	0.998873	0.00276767	1
2-(3,5-Dimethyl-1H-pyrazol-1-yl)-4-(2-furyl)-6-(methylthio)pyrimidine-5-carbonitrile	C15 H13 N5 O S	Full match	-4.22	311.083	7.743	1.04512e+07	0	1	61.3	8.1	DDA for preferred ion	3.6257e+06	5.08966e+06	2.09468e+06	3.25202e+06	56.1204	74.9774	108.984	58.1976	1.404	1.553	0.49	0.63	0.999988	0.990093	1	1
2-(3-{[3-(Tetrahydro-2H-pyran-4-ylamino)-3-oxetanyl]methyl}-1,2-oxazol-5-yl)ethanol	C14 H22 N2 O4	Full match	-0.76	282.158	8.37	9.04201e+07	0	1	72.4	69.7	DDA for preferred ion	2.99559e+07	4.53275e+07	3.70811e+07	2.90257e+07	6.36238	66.2741	14.9372	25.2668	1.513	0.783	0.6	-0.35	0.678121	0.879964	1	1
2-(Cyclohexyloxy)-5-{5-[(2S)-1-(tetrahydro-2H-pyran-4-yl)-2-pyrrolidinyl]-1,2,4-oxadiazol-3-yl}pyridine	C22 H30 N4 O3	Full match	4.27	398.233	5.962	3.39367e+07	0	1	78.7	49.3	DDA for preferred ion	2.32644e+07	1.85616e+07	1.45221e+07	9.5446e+06	22.2667	31.275	45.168	34.2066	0.798	0.657	-0.33	-0.61	0.510047	0.0608345	1	0.627222
2-[(5R,8S,8aS)-3,8-dimethyl-2-oxo-1,2,4,5,6,7,8,8a-octahydroazulen-5-yl]prop-2-enoic acid	C15 H20 O3	Full match	-0.47	248.141	9.045	8.74067e+06	60	6	66.7	67	DDA for preferred ion	7.45422e+06	4.52273e+06	3.92324e+06	2.22009e+06	25.6611	35.7409	8.02386	24.2764	0.607	0.566	-0.72	-0.82	0.276955	0.0303507	0.793361	0.438801
2-[2-(2-acetamido-4-methylpentanamido)propanamido]-3-hydroxypropanoic acid	C14 H25 N3 O6	Full match	-0.79	331.174	6.198	3.88663e+07	0	1	60.1	42.6	DDA for preferred ion	1.48569e+07	3.14587e+07	7.42342e+06	1.70807e+07	26.5132	25.8794	33.1175	25.3198	2.117	2.301	1.08	1.2	0.0111728	0.00183025	0.0889584	0.100592
2-Amino-3-methoxybenzoic acid	C8 H9 N O3	Full match	-1.49	167.058	1.563	2.04755e+07	11	2	82.7	9.1	DDA for preferred ion	1.08391e+07	1.70002e+07	6.99552e+06	9.07944e+06	14.0103	11.2732	20.7918	19.8178	1.568	1.298	0.65	0.38	0.00909147	0.372341	0.0771616	1
2-Aminonicotinic acid	C6 H6 N2 O2	Full match	-0.9	138.043	2.03	2.63114e+07	8	2	78.5	49.2	DDA for preferred ion	9.53205e+06	2.21565e+07	6.83224e+06	1.29427e+07	13.347	30.6186	82.8311	39.761	2.324	1.894	1.22	0.92	0.111668	0.479819	0.437172	1
2-Hydroxybenzothiazole	C7 H5 N O S	Full match	-0.89	151.009	11.402	8.52259e+06	2	2	88	54.8	DDA for preferred ion	6.49215e+06	7.30093e+06	5.94244e+06	6.49108e+06	13.4638	11.2622	11.1606	9.68951	1.125	1.092	0.17	0.13	0.715105	0.855928	1	1
2-Mercaptobenzothiazole	C7 H5 N S2	Full match	-1.32	166.986	13.739	1.72838e+08	1	1	98.5	94	DDA for preferred ion	8.58902e+07	2.6512e+07	524158	1.15713e+08	35.4239	90.6546	19.7096	46.5988	0.309	220.76	-1.7	7.79	0.0282454	9.4945e-07	0.17083	0.000335927
2-Mercaptoethanol	C2 H6 O S	Full match	-1.55	78.0138	1.696	1.41981e+09	3	2	98.9	9.9	DDA for preferred ion	1.03528e+09	9.57422e+08	9.75947e+08	9.07619e+08	18.184	2.89292	19.342	23.6484	0.925	0.93	-0.11	-0.1	0.62302	0.999866	1	1
2-Methylcyclohexan-1,3-dione	C7 H10 O2	Full match	-1.56	126.068	6.087	1.70757e+08	17	4	78.8	8.9	DDA for preferred ion	1.39445e+08	1.07926e+08	1.20057e+08	1.26815e+08	16.5359	15.1884	19.6642	26.884	0.774	1.056	-0.37	0.08	0.372822	0.999411	0.954135	1
2-{1-[4-(trifluoromethyl)pyrimidin-2-yl]piperidin-4-yl}-2-azaspiro[4.4]nonane-1,3-dione	C18 H21 F3 N4 O2	Full match	-4.03	382.16	13.127	7.53574e+06	0	2	75.9	56.1	DDA for preferred ion	6.74559e+06	4.98201e+06	6.68269e+06	6.2949e+06	7.32583	8.10887	9.56638	2.79799	0.739	0.942	-0.44	-0.09	0.000807272	0.596417	0.0146309	1
3'-Adenosine monophosphate (3'-AMP)	C10 H14 N5 O7 P	Full match	-1.02	347.063	3.913	3.73032e+08	9	4	99.5	93.4	DDA for preferred ion	1.14619e+08	2.35858e+08	1.02719e+08	1.7403e+08	33.7863	27.1309	43.2858	48.3956	2.058	1.694	1.04	0.76	0.107031	0.265931	0.424138	1
3,4-Dimethoxycinnamic acid	C11 H12 O4	Full match	-1.01	208.073	10.797	2.51905e+07	23	6	90.9	76.9	DDA for preferred ion	1.31806e+07	2.09259e+07	7.20432e+06	8.88123e+06	43.0513	20.4521	55.2186	56.7061	1.588	1.233	0.67	0.3	0.629639	0.496978	1	1
3,5-Dimethyl-1-phenylpyrazole	C11 H12 N2	Full match	-0.79	172.1	6.855	2.16164e+07	2	1	92	62.9	DDA for preferred ion	171816	173560	1.69292e+07	187694	3.96583	8.36577	13.9902	11.2394	1.01	0.011	0.01	-6.49	0.985688	2.74225e-14	1	1.55239e-10
3-(2-Hydroxyethyl)indole	C10 H11 N O	Full match	-1.06	161.084	10.297	8.19852e+06	6	1	78.9	49.4	DDA for preferred ion	5.41867e+06	5.47299e+06	5.35583e+06	5.59837e+06	30.2396	33.8169	19.681	11.8836	1.01	1.045	0.01	0.06	0.999582	0.980204	1	1
3-Acetyl-2,5-dimethylfuran	C8 H10 O2	Full match	-1	138.068	6.479	2.55686e+07	28	1	62.3	8.1	DDA for preferred ion	1.78109e+07	1.21324e+07	1.35419e+07	1.35083e+07	23.7252	19.4507	21.1976	36.0879	0.681	0.998	-0.55	0	0.084744	0.996341	0.363712	1
3-amino-2-phenyl-2H-pyrazolo[4,3-c]pyridine-4,6-diol	C12 H10 N4 O2	Full match	-0.74	242.08	9.562	8.3261e+06	5	3	85.9	53.5	DDA for preferred ion	4.81209e+06	6.45263e+06	3.95183e+06	4.22729e+06	4.61691	21.45	20.829	11.8484	1.341	1.07	0.42	0.1	0.109599	0.832742	0.431459	1
3-Hydroxy-2-methylpyridine	C6 H7 N O	Full match	-1.3	109.053	2.407	3.44492e+07	11	5	70.8	8.5	DDA for preferred ion	8.91452e+06	1.00912e+07	5.53545e+06	1.53084e+07	59.5218	53.2317	123.297	25.3714	1.132	2.766	0.18	1.47	0.998015	0.601778	1	1
4-(2-Aminoethyl)benzenesulfonylfluoride	C8 H10 F N O2 S	Full match	-1.36	203.041	6.768	3.91033e+10	0	2	99.5	93.4	DDA for preferred ion	2.64764e+10	2.16706e+10	1.32215e+10	2.08884e+10	60.7794	72.4036	90.3406	62.0481	0.818	1.58	-0.29	0.66	0.999642	0.958719	1	1
4-(4-{5-[(2S)-1-Methyl-2-pyrrolidinyl]-1,2,4-oxadiazol-3-yl}-2-pyridinyl)morpholine	C16 H21 N5 O2	Full match	-4.82	315.168	6.559	3.36408e+07	1	1	84.3	52.6	DDA for preferred ion	1.82592e+07	1.68332e+07	7.94856e+06	7.70445e+06	23.2611	46.9979	42.1142	27.7849	0.922	0.969	-0.12	-0.05	0.980168	0.998756	1	1
4-Aminobenzoic acid	C7 H7 N O2	Full match	-0.62	137.048	5.662	1.41383e+07	15	8	86.8	71.1	DDA for preferred ion	6.2548e+06	1.14561e+07	2.8858e+06	4.21906e+06	42.6404	21.1521	75.8658	35.0404	1.832	1.462	0.87	0.55	0.548711	0.857955	1	1
4-Butylaniline	C10 H15 N	Full match	-1.22	149.12	1.945	5.28447e+08	7	8	92.2	9.6	DDA for preferred ion	2.98764e+08	4.25394e+08	2.43461e+08	2.31532e+08	29.7522	25.8344	81.344	23.1714	1.424	0.951	0.51	-0.07	0.994421	0.677631	1	1
4-Hexyloxyaniline	C12 H19 N O	Full match	-0.96	193.146	10.527	4.00628e+07	1	1	80.5	9	DDA for preferred ion	2.21245e+07	2.94494e+07	2.1185e+07	1.64106e+07	22.6669	39.5091	36.7753	16.5183	1.331	0.775	0.41	-0.37	0.67147	0.521629	1	1
4-Hydroxycoumarin	C9 H6 O3	Full match	-1.24	162.031	10.847	2.01332e+07	7	3	76.2	8.8	DDA for preferred ion	1.83267e+07	1.60163e+07	1.75466e+07	1.68082e+07	9.18886	10.8827	6.40659	8.88451	0.874	0.958	-0.19	-0.06	0.111397	0.769122	0.436415	1
4-Indolecarbaldehyde	C9 H7 N O	Full match	-1.22	145.053	6.36	5.12636e+07	8	2	88.6	55.1	DDA for preferred ion	3.12423e+07	2.01129e+07	3.37598e+07	4.08278e+07	35.3828	22.7153	24.4528	21.2912	0.644	1.209	-0.64	0.27	0.146556	0.989626	0.520157	1
4-Methoxycinnamic acid	C10 H10 O3	Full match	-1.22	178.063	12.081	6.45987e+06	30	1	87.9	80.9	DDA for preferred ion	3.29534e+06	5.26738e+06	1.1253e+06	1.29198e+06	13.4382	19.9083	27.462	37.3453	1.598	1.148	0.68	0.2	0.147753	0.852758	0.522769	1
4-methyl-5-oxo-2-pentyl-2,5-dihydrofuran-3-carboxylic acid	C11 H16 O4	Full match	-0.76	212.105	7.598	3.23372e+07	3	1	62.1	65.6	DDA for preferred ion	2.58175e+07	2.2867e+07	2.52317e+07	2.09483e+07	10.1475	8.0644	23.0034	11.5401	0.886	0.83	-0.18	-0.27	0.763426	0.188405	1	1
4-Methyl-5-thiazoleethanol	C6 H9 N O S	Full match	-1.05	143.04	3.117	2.77616e+07	5	1	93.8	69.6	DDA for preferred ion	1.98017e+07	2.47009e+07	2.04559e+07	2.59481e+07	13.1117	12.9482	6.0327	8.55245	1.247	1.268	0.32	0.34	0.0489144	0.0920299	0.249914	0.785117
4-Methylumbelliferyl-α-D-glucopyranoside	C16 H18 O8	Full match	-0.52	338.1	9.628	5.5946e+06	7	2	80.3	9	DDA for preferred ion	2.43981e+06	2.61938e+06	450303	1.9866e+06	29.8447	53.0401	112.001	14.2775	1.074	4.412	0.1	2.14	0.95276	0.050957	1	0.577287
4-oxododecanedioic acid	C12 H20 O5	Full match	-0.79	244.131	9.006	7.83231e+07	1	1	61.1	65.3	DDA for preferred ion	2.8791e+07	2.69779e+07	3.61589e+07	1.66935e+07	26.9812	28.7819	65.4207	48.1881	0.937	0.462	-0.09	-1.12	0.999933	0.318609	1	1
5-hydroxy-4-methoxy-5,6-dihydro-2H-pyran-2-one	C6 H8 O4	Full match	-1.49	144.042	0.628	1.60359e+08	18	2	73.3	52.6	DDA for preferred ion	6.43738e+07	4.25864e+07	2.9038e+07	547361	112.496	91.1696	132.455	193.87	0.662	0.019	-0.6	-5.73	0.962574	0.784005	1	1
5-hydroxy-6,8-dimethoxy-7-{[(2S,3R,4S,5S,6R)-3,4,5-trihydroxy-6-(hydroxymethyl)oxan-2-yl]oxy}-2H-chromen-2-one	C17 H20 O11	Full match	-0.54	400.1	7.175	3.83354e+07	4	1	89.4	55.6	DDA for preferred ion	2.23411e+07	6.61107e+06	1.75325e+06	496659	68.2788	42.0945	105.743	26.6354	0.296	0.283	-1.76	-1.82	0.280579	0.153125	0.798464	1
5-Methoxysalicylic acid	C8 H8 O4	Full match	-1.05	168.042	6.191	3.22076e+08	27	3	89.4	82	DDA for preferred ion	3.23688e+07	4.40983e+07	8.96911e+07	1.11945e+08	97.034	86.8126	36.1606	75.6947	1.362	1.248	0.45	0.32	0.900399	0.839262	1	1
6,6-dimethyl-4-piperidino-5,6-dihydro-2H-thiine-2-thione	C12 H19 N S2	Full match	-4.52	241.095	6.221	2.40211e+08	1	2	64.7	47.1	DDA for preferred ion	1.02488e+08	1.44018e+08	9.88055e+07	1.43189e+08	20.9909	63.9957	14.6411	12.6675	1.405	1.449	0.49	0.54	0.999063	0.621203	1	1
6-Methyl-2-pyridinemethanol	C7 H9 N O	Full match	-1.87	123.068	7.008	4.07046e+07	11	3	78.4	49.1	DDA for preferred ion	3.20017e+07	1.79386e+07	3.34104e+07	3.01431e+07	22.545	19.6798	4.30236	15.5272	0.561	0.902	-0.84	-0.15	0.00192088	0.831155	0.0267177	1
6-methyl-4-(morpholinomethyl)-2H-chromen-2-one	C15 H17 N O3	Full match	-1.09	259.121	10.17	1.0707e+09	4	4	77.1	73.1	DDA for preferred ion	4.19896e+08	5.8229e+08	4.99203e+08	5.93989e+08	29.0939	57.8853	31.4964	17.2482	1.387	1.19	0.47	0.25	0.821273	0.949061	1	1
6-Methylindole	C9 H9 N	Full match	-1.05	131.073	6.36	1.63293e+07	5	2	71.6	45.1	DDA for preferred ion	1.07073e+07	6.77867e+06	1.07681e+07	1.25622e+07	32.3088	19.1897	20.0175	21.2604	0.633	1.167	-0.66	0.22	0.109059	0.940871	0.429933	1
6-Methylquinoline	C10 H9 N	Full match	-1.05	143.073	6.361	2.46246e+07	7	2	94.1	9.7	DDA for preferred ion	1.58981e+07	1.10489e+07	1.70519e+07	1.96105e+07	32.4114	23.7913	21.064	19.0942	0.695	1.15	-0.52	0.2	0.216697	0.989158	0.674023	1
6β-Hydrocodol N-oxide	C18 H23 N O4	Full match	-0.58	317.163	8.019	1.15051e+07	16	1	62.1	46.6	DDA for preferred ion	457083	549501	933132	1.17366e+06	59.938	34.4168	158.661	55.6066	1.202	1.258	0.27	0.33	0.991247	0.998757	1	1
8-hydroxy-11-(hydroxymethyl)-1,5,11-trimethyltricyclo[6.2.1.0Â?,â¶]undec-2-en-9-one	C15 H22 O3	Full match	-0.96	250.157	9.645	4.09146e+07	35	12	79.4	74.7	DDA for preferred ion	5.82809e+06	2.87687e+07	2.80791e+06	1.09044e+07	42.3261	38.7495	46.0151	48.3774	4.936	3.883	2.3	1.96	0.000956988	0.00732927	0.01625	0.219525
8-{3-Oxo-2-[(2E)-2-penten-1-yl]-1-cyclopenten-1-yl}octanoic acid	C18 H28 O3	Full match	-1.28	292.203	13.896	1.77898e+09	12	8	71.3	68.8	DDA for preferred ion	1.37676e+09	1.29162e+09	6.72508e+08	4.52545e+08	47.6844	28.1384	24.3259	25.4263	0.938	0.673	-0.09	-0.57	1	0.374369	1	1
9-hydroxy-2,10,10-trimethyltricyclo[6.3.0.0Âa,âµ]undec-6-ene-6-carboxylic acid	C15 H22 O3	Full match	-1.19	250.157	9.878	6.58532e+07	35	13	84	78.1	DDA for preferred ion	1.82673e+06	5.84475e+07	1.09318e+06	2.21236e+06	60.8245	32.183	56.296	35.9609	31.996	2.024	5	1.02	3.7585e-06	0.396296	0.00030836	1
9-Nitrooleate	C18 H33 N O4	Full match	-1.19	327.241	15.441	2.67523e+07	2	2	68.2	43.9	DDA for preferred ion	1.29047e+07	2.28385e+07	1.3297e+07	1.29056e+07	16.4742	14.1359	22.6636	18.1066	1.77	0.971	0.82	-0.04	0.00178026	0.866739	0.0255141	1
9S,13R-12-Oxophytodienoic acid	C18 H28 O3	Full match	-1.19	292.204	16.121	3.78569e+09	12	12	68.5	67.5	DDA for preferred ion	1.66487e+09	2.53778e+09	9.93347e+08	8.06658e+08	26.2133	58.5818	32.6657	52.5936	1.524	0.812	0.61	-0.3	0.892709	0.849693	1	1
[6,7-dimethoxy-1-methyl-3,4-dihydro-2(1H)-isoquinolinyl](5-methyl-3-isoxazolyl)methanone	C17 H20 N2 O4	Full match	-1.03	316.142	8.746	1.66799e+07	0	1	64.4	43.3	DDA for preferred ion	7.30538e+06	9.74674e+06	9.17391e+06	7.68991e+06	3.38603	42.6697	12.8099	23.0704	1.334	0.838	0.42	-0.25	0.346072	0.818517	0.913435	1
[7-Hydroxy-1-(4-hydroxy-3-methoxyphenyl)-3-(hydroxymethyl)-6-methoxy-1,2,3,4-tetrahydro-2-naphthalenyl]methyl β-D-glucopyranoside	C26 H34 O11	Full match	0.18	522.21	8.74	1.73054e+07	3	1	97.5	9.9	DDA for preferred ion	8.33564e+06	7.92633e+06	1.15582e+07	1.1644e+07	20.2474	17.5231	31.9782	19.2155	0.951	1.007	-0.07	0.01	0.990668	0.99869	1	1
Acipimox	C6 H6 N2 O3	Full match	-1.45	154.038	4.135	6.66652e+07	6	2	61.9	65.6	DDA for preferred ion	3.62474e+07	2.11465e+06	3.71362e+06	1.1259e+06	61.2258	45.4852	168.378	55.2325	0.058	0.303	-4.1	-1.72	0.0103972	0.131727	0.0848103	0.929214
Adenine	C5 H5 N5	Full match	-1.97	135.054	1.562	3.33029e+09	2	3	99.7	10	DDA for preferred ion	2.01756e+09	2.65539e+09	2.29984e+09	2.78041e+09	30.1745	10.5308	20.7566	21.0308	1.316	1.209	0.4	0.27	0.351036	0.713509	0.918818	1
Adenosine	C10 H13 N5 O4	Full match	-0.68	267.097	2.712	9.57611e+07	7	2	98.5	9.9	DDA for preferred ion	1.47354e+07	2.18825e+07	1.9397e+07	2.85461e+07	11.1555	99.1003	21.9611	17.1214	1.485	1.472	0.57	0.56	0.191062	0.643676	0.62161	1
Adenosine 3'5'-cyclic monophosphate	C10 H12 N5 O6 P	Full match	-0.55	329.052	3.216	5.3562e+07	5	2	97	9.8	DDA for preferred ion	2.47405e+07	1.57906e+07	1.15499e+07	2.37587e+07	68.6839	48.2779	99.6714	48.1064	0.638	2.057	-0.65	1.04	0.733341	0.942917	1	1
Alanyltyrosine	C12 H16 N2 O4	Full match	-1.02	252.111	3.48	1.00168e+07	7	1	88	80.9	DDA for preferred ion	7.06594e+06	8.57116e+06	7.44202e+06	6.00164e+06	11.4383	23.4044	20.6269	17.1366	1.213	0.806	0.28	-0.31	0.7393	0.43283	1	1
Allyl 2-(1H-benzimidazol-2-yl)-2-cyano-N-phenylethanimidothioate	C19 H16 N4 S	Full match	-4.44	332.108	3.828	1.73018e+07	1	1	79.5	74.8	DDA for preferred ion	2.52924e+06	2.43775e+06	1.14032e+07	1.23139e+07	25.9897	26.2926	38.5339	20.2586	0.964	1.08	-0.05	0.11	0.993498	0.753526	1	1
Anhydroecgonine	C9 H13 N O2	Full match	-1.28	167.094	1.669	4.91991e+08	16	4	94.2	81.8	DDA for preferred ion	2.85848e+08	1.86783e+08	4.07006e+08	3.07668e+08	12.1452	14.4168	26.4643	9.22807	0.653	0.756	-0.61	-0.4	0.0325396	0.523779	0.188543	1
Arecoline	C8 H13 N O2	Full match	-1.05	155.094	3.767	1.05018e+10	5	14	81.5	9.1	DDA for preferred ion	7.79652e+09	4.50514e+09	8.53647e+09	4.54678e+09	12.1745	83.0487	20.521	12.5126	0.578	0.533	-0.79	-0.91	0.272103	0.52936	0.783109	1
Atenolol acid	C14 H21 N O4	Full match	-0.58	267.147	7.01	1.07387e+07	2	1	61.5	46.5	DDA for preferred ion	1.01482e+06	6.89263e+06	791828	3.19006e+06	53.5911	52.0681	150.649	36.7791	6.792	4.029	2.76	2.01	0.0299008	0.508259	0.178309	1
Benzothiazole	C7 H5 N S	Full match	-0.91	135.014	11.107	1.64493e+07	1	1	81.1	9.1	DDA for preferred ion	8.41067e+06	9.38888e+06	1.78136e+06	1.2211e+07	10.1428	51.9056	37.4928	20.4902	1.116	6.855	0.16	2.78	0.989322	5.13575e-05	1	0.00765091
Bis(4-ethylbenzylidene)sorbitol	C24 H30 O6	Full match	-0.74	414.204	15.407	2.76283e+08	7	1	99.3	10	DDA for preferred ion	2.39786e+08	2.5863e+08	2.45559e+08	2.4273e+08	10.8999	11.4503	10.2403	12.6229	1.079	0.988	0.11	-0.02	0.85665	0.952461	1	1
Caffeic acid	C9 H8 O4	Full match	-0.84	180.042	7.404	2.07104e+07	20	6	88.6	81.4	DDA for preferred ion	7.02582e+06	1.77418e+07	3.68165e+06	5.44763e+06	24.4167	22.5526	40.3759	16.3453	2.525	1.48	1.34	0.57	0.00569962	0.135359	0.0559195	0.947177
Caprolactam	C6 H11 N O	Full match	-1.52	113.084	6.334	1.13165e+08	4	1	79.1	60.6	DDA for preferred ion	7.24921e+07	6.27457e+07	6.88121e+07	6.6599e+07	8.44588	39.8121	3.96161	10.994	0.866	0.968	-0.21	-0.05	0.965001	0.992046	1	1
Carvone	C10 H14 O	Full match	-1.43	150.104	7.653	2.5243e+07	43	2	60.3	65.1	DDA for preferred ion	5.94029e+06	2.439e+06	5.31479e+06	4.1866e+06	44.4022	68.7154	100.587	51.6199	0.411	0.788	-1.28	-0.34	0.226548	0.305368	0.695492	1
Cetrimonium	C19 H41 N	Full match	-1.19	283.324	14.731	6.7667e+06	0	1	86.6	9.3	DDA for preferred ion	2.05148e+06	2.95478e+06	2.3688e+06	1.48412e+06	27.122	60.3142	16.8257	26.6976	1.44	0.627	0.53	-0.67	0.432687	0.429653	1	1
Choline	C5 H13 N O	Full match	-2.16	103.099	1.361	7.49406e+09	0	2	97.3	9.9	DDA for preferred ion	6.04621e+09	6.14825e+09	5.17055e+09	5.60324e+09	13.4416	4.36164	20.453	15.7088	1.017	1.084	0.02	0.12	0.991237	0.999127	1	1
Citral	C10 H16 O	Full match	-1	152.12	8.134	1.35085e+07	108	6	73.4	70.4	DDA for preferred ion	4.41153e+06	3.3375e+06	5.75685e+06	4.07453e+06	82.4883	88.1704	27.807	55.9287	0.757	0.708	-0.4	-0.5	0.755725	0.804074	1	1
Cyclohexylamine	C6 H13 N	Full match	-1.81	99.1046	2.1	1.02995e+08	3	2	88.7	55.1	DDA for preferred ion	5.57025e+07	6.66363e+07	7.6486e+07	5.09281e+07	22.8257	27.8234	21.9301	33.7324	1.196	0.666	0.26	-0.59	0.644369	0.231811	1	1
D-(+)-Camphor	C10 H16 O	Full match	-1.11	152.12	8.022	5.99281e+07	108	12	81.9	76.6	DDA for preferred ion	1.4699e+07	8.02477e+06	4.10659e+07	4.9664e+06	98.1483	34.071	27.7026	68.9052	0.546	0.121	-0.87	-3.05	0.214329	0.00155955	0.669438	0.0893042
D-(+)-Proline	C5 H9 N O2	Full match	-1.59	115.063	1.408	4.07351e+08	8	4	99	9.9	DDA for preferred ion	1.70138e+08	1.87419e+08	1.65375e+08	3.03568e+08	18.6224	11.2465	34.672	32.9875	1.102	1.836	0.14	0.88	0.998113	0.0268894	1	0.409896
D-(+)-Pyroglutamic Acid	C5 H7 N O3	Full match	-1.2	129.042	2.235	2.10249e+08	11	4	77.3	8.9	DDA for preferred ion	1.22175e+08	1.46924e+08	1.29757e+08	1.47536e+08	8.16876	23.1491	37.1261	24.7806	1.203	1.137	0.27	0.19	0.772554	0.738711	1	1
D-Panthenol	C9 H19 N O4	Full match	-1.26	205.131	2.1	1.39676e+08	2	2	73.4	52.7	DDA for preferred ion	5.61443e+07	5.23926e+07	5.31573e+07	6.86998e+07	27.8335	35.9641	54.8061	67.8543	0.933	1.292	-0.1	0.37	0.990508	0.968671	1	1
Decanamide	C10 H21 N O	Full match	-1.2	171.162	14.781	3.37357e+07	1	1	71.4	45	DDA for preferred ion	2.18737e+07	1.7507e+07	1.97585e+07	2.21196e+07	24.3209	26.2049	8.85894	30.8132	0.8	1.119	-0.32	0.16	0.705646	0.789602	1	1
Diethyleneglycol diacetate	C8 H14 O5	Full match	-1.34	190.084	7.062	1.52164e+08	4	1	91.7	9.6	DDA for preferred ion	1.84138e+07	1.94925e+07	1.68221e+07	1.35829e+07	17.4839	132.834	7.52406	123.301	1.059	0.807	0.08	-0.31	0.80405	0.951519	1	1
Dihexylamine	C12 H27 N	Full match	-1.44	185.214	8.462	1.13415e+07	0	4	70.9	8.5	DDA for preferred ion	237456	2.46652e+06	328762	322177	114.836	115.899	64.8498	36.0425	10.387	0.98	3.38	-0.03	0.0401144	0.999907	0.219036	1
Diphenylamine	C12 H11 N	Full match	-1.33	169.089	16.411	1.31921e+08	4	2	97.5	9.9	DDA for preferred ion	7.6575e+07	1.06248e+08	6.0753e+07	5.70739e+07	12.5815	21.2458	48.9028	18.9342	1.388	0.939	0.47	-0.09	0.524566	0.838122	1	1
Dipropylene glycol dimethyl ether	C8 H18 O3	Full match	-1.11	162.125	12.203	1.10087e+07	1	1	63.6	66	DDA for preferred ion	3.25966e+06	2.14511e+06	929332	3.53242e+06	76.3251	66.6302	59.6855	34.4923	0.658	3.801	-0.6	1.93	0.434209	0.0356605	1	0.478374
DL-Serine	C3 H7 N O3	Full match	-1.62	105.042	18.595	1.60147e+07	3	3	80.1	50.1	DDA for preferred ion	1.14371e+06	1.42691e+06	2.22562e+06	2.444e+06	57.6623	90.6279	134.881	92.7013	1.248	1.098	0.32	0.14	0.986019	0.976778	1	1
Ecgonine	C9 H15 N O3	Full match	-1.44	185.105	1.915	1.18746e+09	11	3	91.9	62.7	DDA for preferred ion	1.04773e+09	6.33425e+08	9.15048e+08	9.05902e+08	11.644	12.5856	67.0448	9.60195	0.605	0.99	-0.73	-0.01	0.883601	0.620546	1	1
Ecgonine methyl ester	C10 H17 N O3	Full match	-1.31	199.121	5.721	5.07943e+07	10	1	80	50.1	DDA for preferred ion	4.55429e+07	3.88872e+07	3.94009e+07	4.67306e+07	6.13847	16.6706	5.21839	15.8147	0.854	1.186	-0.23	0.25	0.681511	0.853575	1	1
Esmolol	C16 H25 N O4	Full match	-1.15	295.178	5.919	4.92569e+08	2	1	63.2	65.9	DDA for preferred ion	1.9144e+08	1.51323e+08	2.27748e+08	2.23998e+08	21.366	14.5565	48.4996	27.6062	0.79	0.984	-0.34	-0.02	0.640347	0.815662	1	1
Ethylenediaminetetraacetic acid (EDTA)	C10 H16 N2 O8	Full match	-1.45	292.09	2.103	1.58854e+10	1	5	98.7	98.4	DDA for preferred ion	8.27302e+09	9.28438e+09	7.57631e+09	1.01835e+10	18.6557	11.3442	23.4094	36.3538	1.122	1.344	0.17	0.43	0.949343	0.637478	1	1
Ferulic acid	C10 H10 O4	Full match	-1.09	194.058	9.728	3.65746e+08	32	2	99.2	97.2	DDA for preferred ion	7.27058e+07	2.25487e+08	1.52636e+07	7.00038e+07	33.3514	47.0917	97.6952	31.4417	3.101	4.586	1.63	2.2	0.148969	0.0155086	0.526086	0.308072
Fraxetin	C10 H8 O5	Full match	-1.08	208.037	7.268	3.25453e+07	2	1	81.1	76	DDA for preferred ion	216664	2.20046e+07	203478	367807	18.1435	53.5266	14.8049	146.896	101.561	1.808	6.67	0.85	6.72317e-06	0.167451	0.00043747	1
Glycyl-L-leucine	C8 H16 N2 O3	Full match	-1.03	188.116	3.306	6.70194e+07	12	1	65	47.2	DDA for preferred ion	3.04184e+07	4.03457e+07	2.79074e+07	2.64951e+07	11.0888	31.5865	29.9262	29.94	1.326	0.949	0.41	-0.07	0.256807	0.999513	0.755604	1
Guanine	C5 H5 N5 O	Full match	-1.13	151.049	4.081	3.4276e+08	4	4	99.4	91.9	DDA for preferred ion	2.04037e+08	3.14769e+08	1.96954e+08	2.18026e+08	21.7319	26.0523	24.4149	16.4908	1.543	1.107	0.63	0.15	0.473247	0.980923	1	1
Heroin-d3	C21 H20 [2]H3 N O5	Full match	-2	372.176	9.424	3.68146e+07	1	1	89.3	9.5	DDA for preferred ion	238317	227792	1.10092e+07	232071	149.975	142.318	117.59	184.187	0.956	0.021	-0.07	-5.57	0.999792	0.439542	1	1
Hexadecanamide	C16 H33 N O	Full match	-1.17	255.256	16.262	6.94413e+08	1	10	99.3	90.9	DDA for preferred ion	2.46032e+08	3.25229e+06	2.50595e+08	1.38443e+08	68.8	155.932	97.0043	78.633	0.013	0.552	-6.24	-0.86	0.0479172	0.843613	0.246706	1
Homo-anatoxin	C11 H17 N O	Full match	-1.02	179.131	7.026	5.34995e+07	12	4	80.8	75.8	DDA for preferred ion	2.42413e+07	1.38465e+07	2.89773e+07	1.79846e+07	17.3231	17.573	41.6883	38.7892	0.571	0.621	-0.81	-0.69	0.0721061	0.0723269	0.325512	0.691626
Hypoxanthine	C5 H4 N4 O	Full match	-1.04	136.038	2.442	4.86999e+08	5	4	93.3	80.5	DDA for preferred ion	1.9242e+08	2.21181e+08	1.98121e+08	1.90126e+08	62.4751	51.6898	28.325	35.5163	1.149	0.96	0.2	-0.06	0.609509	0.978993	1	1
Inosine	C10 H12 N4 O5	Full match	-0.72	268.081	3.788	2.19174e+07	6	1	97.1	9.9	DDA for preferred ion	6.95341e+06	1.38661e+07	8.66271e+06	1.55924e+07	33.1602	11.5394	25.868	25.6546	1.994	1.8	1	0.85	0.0180897	0.0153929	0.125038	0.307912
Isobutyraldehyde	C4 H8 O	Full match	-1.27	72.0574	7.86	1.17957e+08	10	2	81.9	9.1	DDA for preferred ion	7.63633e+07	6.74376e+07	7.89696e+07	1.05769e+08	9.66674	8.48541	16.5867	24.9695	0.883	1.339	-0.18	0.42	0.436303	0.233131	1	1
Isobutyric acid	C4 H8 O2	Full match	-1.48	88.0523	2.16	3.26673e+08	13	1	67	8.4	DDA for preferred ion	2.75275e+08	2.29969e+08	2.45881e+08	3.10869e+08	3.13344	15.3911	21.5844	25.8238	0.835	1.264	-0.26	0.34	0.751736	0.79528	1	1
Isophorone	C9 H14 O	Full match	-1.18	138.104	7.172	3.57556e+08	14	1	75	55	DDA for preferred ion	2.21913e+08	2.29752e+08	2.27908e+08	2.333e+08	33.6211	13.3431	6.95938	33.3176	1.035	1.024	0.05	0.03	0.999962	0.972595	1	1
Isovanillic acid	C8 H8 O4	Full match	-1.06	168.042	8.363	3.55433e+07	27	2	80.2	75.3	DDA for preferred ion	2.92108e+07	3.19593e+07	2.65182e+07	2.36939e+07	11.0269	19.6215	12.7432	16.0991	1.094	0.893	0.13	-0.16	0.947275	0.777697	1	1
L-(-)-Carvone	C10 H14 O	Full match	-1.06	150.104	10.672	1.0377e+07	43	2	68.1	67.4	DDA for preferred ion	3.26525e+06	6.60214e+06	1.454e+06	9.74788e+06	33.7967	30.4722	75.1957	39.9921	2.022	6.704	1.02	2.75	0.177548	0.0037579	0.58978	0.165926
L-(-)-Methionine	C5 H11 N O2 S	Full match	-1.33	149.051	1.766	1.25421e+08	7	2	75	54.9	DDA for preferred ion	5.05963e+07	9.69271e+07	7.32906e+07	7.76251e+07	36.6612	24.0565	29.5009	35.4284	1.916	1.059	0.94	0.08	0.145374	0.986486	0.51726	1
L-Iditol	C6 H14 O6	Full match	-1.26	182.079	1.435	1.21331e+10	11	3	93.2	83.5	DDA for preferred ion	6.95961e+09	6.23451e+09	7.37138e+09	7.21885e+09	25.2858	13.8099	34.6497	9.95853	0.896	0.979	-0.16	-0.03	0.63066	0.985073	1	1
L-Isoleucine	C6 H13 N O2	Full match	-1.46	131.094	2.003	5.58841e+08	18	16	98.7	9.9	DDA for preferred ion	3.09901e+08	3.48297e+08	2.60464e+08	5.02919e+08	22.2192	20.8411	24.0422	12.6907	1.124	1.931	0.17	0.95	0.729766	0.00467747	1	0.186473
L-Norleucine	C6 H13 N O2	Full match	-1.46	131.094	2.11	2.59573e+09	18	16	99.5	10	DDA for preferred ion	1.45485e+09	2.05358e+09	1.36719e+09	2.09761e+09	10.8872	14.9208	12.3311	14.4898	1.412	1.534	0.5	0.62	0.0105683	0.00409669	0.0857122	0.170525
L-Phenylalanine	C9 H11 N O2	Full match	-1.59	165.079	3.693	3.58577e+09	17	4	99.3	90.8	DDA for preferred ion	2.41905e+09	2.93752e+09	2.00891e+09	2.52266e+09	6.17368	13.2337	15.5501	14.8831	1.214	1.256	0.28	0.33	0.115895	0.14762	0.44845	0.984894
L-Valine	C5 H11 N O2	Full match	-1.46	117.079	1.538	3.70062e+08	14	6	97.1	9.9	DDA for preferred ion	1.94251e+08	2.37267e+08	1.81238e+08	2.99614e+08	26.6738	21.5486	27.0707	15.4429	1.221	1.653	0.29	0.73	0.561585	0.0262628	1	0.409156
Leucylproline	C11 H20 N2 O3	Full match	-0.72	228.147	5.641	7.44323e+07	2	3	92.2	63.9	DDA for preferred ion	3.62943e+07	6.89295e+07	5.97168e+07	4.72463e+07	22.0057	18.944	18.9318	13.8972	1.899	0.791	0.93	-0.34	0.00900578	0.678992	0.0768955	1
Maltitol	C12 H24 O11	Full match	-0.77	344.132	1.445	2.44397e+07	7	1	95.2	74.5	DDA for preferred ion	2.23647e+07	1.63596e+07	1.94074e+07	2.09584e+07	13.7719	19.5038	21.8235	21.1952	0.731	1.08	-0.45	0.11	0.381952	0.961626	0.967873	1
Methyl 2-[(3S)-1-(tetrahydro-2H-pyran-4-yl)-3-pyrrolidinyl]-1,3-benzoxazole-7-carboxylate	C18 H22 N2 O4	Full match	-0.93	330.158	9.258	1.49562e+07	0	1	60.3	46.3	DDA for preferred ion	6.26426e+06	8.50583e+06	9.04793e+06	7.42542e+06	24.4515	58.3094	24.8434	21.5456	1.358	0.821	0.44	-0.29	0.841228	0.928533	1	1
Methyl cinnamate	C10 H10 O2	Full match	-1.24	162.068	9.797	1.11268e+07	31	1	84.1	52.4	DDA for preferred ion	2.64123e+06	5.18926e+06	4.84462e+06	7.41975e+06	46.1597	34.9418	73.1639	26.0917	1.965	1.532	0.97	0.61	0.151036	0.494743	0.529749	1
Metoprolol	C15 H25 N O3	Full match	-0.68	267.183	10.686	2.37225e+07	1	1	83.8	67	DDA for preferred ion	7.23804e+06	1.35784e+07	9.72027e+06	1.16011e+07	43.0308	70.787	38.3607	21.6628	1.876	1.193	0.91	0.26	0.840756	0.999277	1	1
N'-hydroxy-3-[3-(trifluoromethyl)phenoxy]pyrazine-2-carboximidamide	C12 H9 F3 N4 O2	Full match	-4.59	298.066	3.703	2.48213e+07	1	1	61.5	46.5	DDA for preferred ion	8.04334e+06	5.65902e+06	1.26756e+06	747091	36.1349	105.198	26.276	43.2292	0.704	0.589	-0.51	-0.76	0.999847	0.774839	1	1
N,N'-Dicyclohexylurea	C13 H24 N2 O	Full match	-1.23	224.189	14.151	1.56613e+08	3	1	96.2	86.4	DDA for preferred ion	1.37591e+08	1.3239e+08	1.30365e+08	1.24123e+08	5.48531	14.3886	13.3324	4.73769	0.962	0.952	-0.06	-0.07	0.752075	0.74965	1	1
N,N-Diisopropylethylamine (DIPEA)	C8 H19 N	Full match	-1.2	129.152	5.45	1.72041e+08	2	2	77.2	8.9	DDA for preferred ion	1.31504e+08	1.03738e+08	4.538e+07	1.49382e+08	15.5339	34.4092	24.7667	16.8088	0.789	3.292	-0.34	1.72	0.183754	0.000238394	0.605137	0.0269909
N-Acetyl-L-leucine	C8 H15 N O3	Full match	-1.12	173.105	7.995	4.67837e+07	8	1	95.4	86.2	DDA for preferred ion	3.15353e+06	7.27826e+06	1.39271e+07	9.90629e+06	15.0369	28.1723	97.6267	40.9933	2.308	0.711	1.21	-0.49	0.395071	0.778823	0.985674	1
N-Isopropyl-N'-phenyl-p-phenylenediamine	C15 H18 N2	Full match	-1.18	226.147	8.646	4.75063e+07	3	1	95.8	9.8	DDA for preferred ion	3.30283e+07	2.60209e+07	3.56534e+07	3.39364e+07	6.76958	35.3401	30.3466	12.7186	0.788	0.952	-0.34	-0.07	0.304867	0.999303	0.845177	1
N-Methyl-2-pyrrolidone	C5 H9 N O	Full match	-1.68	99.0683	1.373	1.9507e+08	6	1	60.5	42.7	DDA for preferred ion	1.74812e+08	1.51029e+08	1.2402e+08	1.07278e+08	6.83272	26.6721	13.0214	34.2118	0.864	0.865	-0.21	-0.21	0.804564	0.446029	1	1
N-Methylcaprolactam	C7 H13 N O	Full match	-2.08	127.099	1.412	1.40864e+09	3	2	91.6	78	DDA for preferred ion	1.11057e+09	1.20105e+09	9.66018e+08	8.07459e+08	19.789	21.2574	29.388	29.1713	1.081	0.836	0.11	-0.26	0.979082	0.800598	1	1
N-Methyldioctylamine	C17 H37 N	Full match	-1	255.292	15.094	1.02087e+07	0	1	91.6	61.7	DDA for preferred ion	4.94906e+06	4.20262e+06	1.50467e+06	1.64087e+06	32.2834	66.3706	38.9644	17.518	0.849	1.091	-0.24	0.13	0.997867	0.842465	1	1
N-{4-[(2R,3R)-3-(Hydroxymethyl)-4-isobutyl-5-oxo-2-morpholinyl]phenyl}-2-methoxyacetamide	C18 H26 N2 O5	Full match	4.01	350.186	16.173	2.31164e+07	1	1	77.5	48.6	DDA for preferred ion	1.30601e+07	1.70308e+07	1.2732e+07	1.83083e+07	32.2258	30.509	27.8536	29.4375	1.304	1.438	0.38	0.52	0.752953	0.718292	1	1
Nadolol	C17 H27 N O4	Full match	-0.69	309.194	6.462	4.02389e+07	2	1	74.8	47	DDA for preferred ion	1.43079e+07	1.79179e+07	7.45566e+06	6.31173e+06	10.2494	53.9458	67.1309	57.8149	1.252	0.847	0.32	-0.24	0.801472	0.834513	1	1
Nicotinic acid	C6 H5 N O2	Full match	-2.25	123.032	1.932	3.54961e+08	5	2	66.9	43.7	DDA for preferred ion	1.47935e+08	3.07557e+08	8.47167e+07	1.06378e+08	18.9699	17.1969	12.9313	23.8268	2.079	1.256	1.06	0.33	0.00156294	0.250966	0.0232226	1
Nicotinic acid 1-oxide	C6 H5 N O3	Full match	-0.92	139.027	2.826	3.04858e+07	6	6	88.6	55.1	DDA for preferred ion	1.49457e+06	2.12668e+07	1.55359e+06	9.34832e+06	6.69715	40.7886	12.9967	80.2169	14.229	6.017	3.83	2.59	1.36729e-05	0.000127489	0.000737164	0.01588
Nootkatone	C15 H22 O	Full match	-1.25	218.167	16.443	4.61538e+08	49	4	97.7	96.8	DDA for preferred ion	1.4268e+06	1.13634e+08	1.1508e+06	1.41732e+07	12.1231	114.918	55.6937	145.965	79.642	12.316	6.32	3.62	0.00124446	0.0262094	0.0197889	0.409156
Norfludiazepam	C15 H10 Cl F N2 O	Full match	-0.85	288.046	7.743	1.22967e+08	1	1	92	9.6	DDA for preferred ion	8.36922e+07	2.2685e+07	1.14026e+08	6.58351e+07	16.5597	83.3288	15.8198	19.9195	0.271	0.577	-1.88	-0.79	0.0380831	0.895754	0.211068	1
Normorphine	C16 H17 N O3	Full match	-0.57	271.121	7.085	2.02205e+07	15	1	73.5	8.7	DDA for preferred ion	8.01658e+06	1.00556e+07	7.82468e+06	1.30745e+07	42.441	21.4096	53.0185	40.8989	1.254	1.671	0.33	0.74	0.588684	0.386346	1	1
NP-003800	C10 H15 N O3	Full match	-1.08	197.105	6.473	5.01293e+09	28	5	76.1	72.4	DDA for preferred ion	1.5188e+09	2.53031e+09	1.18883e+09	2.00541e+09	31.3182	71.7337	25.9437	8.18729	1.666	1.687	0.74	0.75	0.895394	0.540491	1	1
NP-007909	C13 H20 O3	Full match	-0.44	224.141	10.9	8.08653e+06	14	1	73.1	70.2	DDA for preferred ion	2.1447e+06	1.27238e+06	5.02319e+06	1.32761e+06	40.0053	44.7738	58.7718	21.8339	0.593	0.264	-0.75	-1.92	0.739445	0.036729	1	0.488509
NP-008952	C12 H20 O4	Full match	-0.93	228.136	13.646	5.80377e+07	2	1	64.1	66.2	DDA for preferred ion	2.10854e+06	2.21267e+07	4.1389e+06	4.42637e+06	43.7827	78.8418	77.6086	12.2233	10.494	1.069	3.39	0.1	0.000406805	0.99234	0.009175	1
NP-012616	C15 H24 O2	Full match	-1.4	236.177	12.414	1.48209e+07	43	1	69.4	67.8	DDA for preferred ion	2.81887e+06	1.21792e+07	425604	872660	34.015	29.302	27.2411	91.2104	4.321	2.05	2.11	1.04	0.0085232	0.0920893	0.0742305	0.785117
NP-013210	C12 H14 O3	Full match	-1.08	206.094	8.375	1.31283e+07	18	2	66.5	66.9	DDA for preferred ion	4.12505e+06	7.17166e+06	7.2457e+06	1.0158e+07	13.7384	49.2291	55.2807	25.9905	1.739	1.402	0.8	0.49	0.725264	0.536018	1	1
NP-016455	C11 H18 N2 O4	Full match	-0.3	242.127	7.587	8.13896e+06	0	2	80.2	62.1	DDA for preferred ion	3.10732e+06	7.84873e+06	1.78498e+06	2.76019e+06	22.6478	20.9476	14.5715	5.90818	2.526	1.546	1.34	0.63	0.000149516	0.0562694	0.00457519	0.601021
NP-018661	C8 H16 O3	Full match	-1.07	160.11	8.672	1.21972e+07	19	1	83.5	77.7	DDA for preferred ion	5.21026e+06	8.93998e+06	8.93567e+06	8.93523e+06	32.624	29.2439	26.8815	21.5	1.716	1	0.78	0	0.217646	0.998747	0.67586	1
Oleamide	C18 H35 N O	Full match	-1.12	281.272	16.938	9.70072e+08	3	15	97.3	95.3	DDA for preferred ion	4.53763e+08	2.72054e+07	3.0305e+08	1.90439e+08	70.2112	137.664	105.192	71.7216	0.06	0.628	-4.06	-0.67	0.249685	0.97854	0.741199	1
Oxymatrine	C15 H24 N2 O2	Full match	-0.7	264.184	8.271	2.42112e+07	9	1	70.2	8.5	DDA for preferred ion	1.16564e+07	1.08898e+07	1.30667e+07	1.05599e+07	39.5277	78.4102	16.5871	9.91656	0.934	0.808	-0.1	-0.31	0.735671	0.95531	1	1
PEG n5	C10 H22 O6	Full match	-0.93	238.141	6.116	1.76133e+09	0	3	99.9	98.9	DDA for preferred ion	5.03484e+07	8.8868e+07	8.59467e+08	9.64727e+07	125.275	65.9693	97.3451	131.308	1.765	0.112	0.82	-3.16	0.999997	0.598866	1	1
PEG n6	C12 H26 O7	Full match	-1.23	282.168	6.491	1.71339e+09	1	1	99.1	95.4	DDA for preferred ion	4.06549e+07	6.68438e+07	7.09519e+08	4.98344e+07	107.63	79.7396	102.618	152.056	1.644	0.07	0.72	-3.83	0.981832	0.399818	1	1
PEG n7	C14 H30 O8	Full match	-1.11	326.194	6.749	2.73477e+09	1	1	97.8	97.3	DDA for preferred ion	4.23552e+07	5.91477e+07	9.28039e+08	4.58212e+07	118.979	130.739	112.361	166.46	1.396	0.049	0.48	-4.34	0.977142	0.476006	1	1
PEG n8	C16 H34 O9	Full match	-1.13	370.22	6.962	1.23173e+09	1	1	99.2	96.9	DDA for preferred ion	3.16988e+07	4.53473e+07	5.15855e+08	3.81487e+07	116.533	128.739	103.618	155.899	1.431	0.074	0.52	-3.76	0.958481	0.5003	1	1
Phthalic acid	C8 H6 O4	Full match	-1.1	166.026	8.677	1.77187e+08	7	2	90.9	9.5	DDA for preferred ion	5.62871e+07	5.06744e+07	1.03519e+08	5.09654e+07	18.5828	13.6556	57.6771	32.234	0.9	0.492	-0.15	-1.02	0.902324	0.254584	1	1
Pipecolic acid	C6 H11 N O2	Full match	-1.64	129.079	1.544	1.12893e+09	19	12	99.4	10	DDA for preferred ion	9.10546e+06	8.66721e+08	4.02319e+06	1.36787e+08	17.9534	41.652	50.0331	76.1929	95.187	34	6.57	5.09	1.28389e-07	8.38412e-07	4.84538e-05	0.000316417
Pipemidic acid	C14 H17 N5 O3	Full match	-2.03	303.133	5.223	2.74079e+07	1	1	60.5	42.6	DDA for preferred ion	1.10636e+07	1.61305e+06	2.30013e+07	9.77718e+06	55.8353	26.345	9.95449	40.002	0.146	0.425	-2.78	-1.23	1.85952e-05	0.0282626	0.000939886	0.423272
Prilocaine	C13 H20 N2 O	Full match	-0.72	220.157	6.003	2.61693e+07	1	1	66.5	8.3	DDA for preferred ion	1.86887e+07	1.92079e+07	3.02685e+06	4.31812e+06	25.025	14.9975	57.6571	31.393	1.028	1.427	0.04	0.51	0.999936	0.788934	1	1
Proline	C5 H9 N O2	Full match	-1.65	115.063	1.684	7.42697e+07	8	3	91.8	9.6	DDA for preferred ion	4.93911e+07	6.01331e+07	5.29514e+07	6.03195e+07	11.8377	13.3228	5.45616	18.2564	1.217	1.139	0.28	0.19	0.36549	0.491758	0.940899	1
Prolylleucine	C11 H20 N2 O3	Full match	-1.06	228.147	1.562	1.4124e+08	2	3	84.2	9.2	DDA for preferred ion	8.48926e+07	1.0627e+08	1.07176e+08	1.30988e+08	32.9303	27.2629	9.1	8.88895	1.252	1.222	0.32	0.29	0.98575	0.699531	1	1
Pulegone	C10 H16 O	Full match	-0.82	152.12	7.847	1.39057e+08	108	10	69	67.6	DDA for preferred ion	4.5132e+07	1.03636e+07	7.75142e+07	9.525e+06	26.9005	44.9503	40.9557	42.3822	0.23	0.123	-2.12	-3.02	0.00117373	2.42525e-05	0.0189842	0.00416041
Pyridoxine	C8 H11 N O3	Full match	-1.08	169.074	7.032	4.75003e+07	6	1	67.3	43.8	DDA for preferred ion	5.19089e+06	1.27429e+07	6.26206e+06	1.32416e+07	71.6472	109.959	63.1097	31.2402	2.455	2.115	1.3	1.08	0.840674	0.50228	1	1
Resorcinol monoacetate	C8 H8 O3	Full match	-1.22	152.047	7.094	1.14541e+07	38	5	73.9	46.5	DDA for preferred ion	5.99771e+06	2.75529e+06	8.20359e+06	3.30583e+06	35.1323	84.7258	33.0158	73.7883	0.459	0.403	-1.12	-1.31	0.372512	0.199774	0.953773	1
Salicylic acid	C7 H6 O3	Full match	-1.08	138.032	6.192	1.00875e+07	11	2	94.1	81.7	DDA for preferred ion	3.34048e+06	8.29598e+06	3.12577e+06	5.83426e+06	36.9633	20.1612	26.0426	33.0468	2.483	1.867	1.31	0.9	0.00434183	0.132922	0.0462883	0.934747
Scopoletin	C10 H8 O4	Full match	-1.29	192.042	9.259	4.67844e+07	27	6	95.7	75.7	DDA for preferred ion	1.15023e+06	2.93341e+07	406539	2.12909e+06	37.0968	68.3979	73.6034	51.2714	25.503	5.237	4.67	2.39	0.000214486	0.0463811	0.00592296	0.553263
Sebacic acid	C10 H18 O4	Full match	-1.46	202.12	11.226	1.81756e+07	9	1	62.2	65.7	DDA for preferred ion	4.00074e+06	4.69027e+06	6.79396e+06	2.32811e+06	21.2762	30.6901	85.4082	69.4045	1.172	0.343	0.23	-1.55	0.976696	0.338372	1	1
Sinapinic acid	C11 H12 O5	Full match	-0.83	224.068	7.465	7.51665e+07	19	2	95.1	84.6	DDA for preferred ion	3.9865e+07	6.03e+07	2.72795e+07	4.89093e+07	30.711	19.7605	35.0087	18.5033	1.513	1.793	0.6	0.84	0.281357	0.125106	0.799179	0.909892
Solanid-5-en-3-yl 6-deoxy-alpha-L-mannopyranosyl-(1-2)-[beta-D-glucopyranosyl-(1-3)]-beta-D-mannopyranoside	C45 H73 N O15	Full match	-0.82	867.497	8.808	1.03521e+09	2	4	94.5	82.3	DDA for preferred ion	8.55682e+08	7.16872e+08	9.76478e+08	1.00526e+09	19.1364	8.91122	2.94114	5.89038	0.838	1.029	-0.26	0.04	0.411444	0.993824	1	1
Solanidine	C27 H43 N O	Full match	-1.57	397.334	8.807	1.14872e+09	1	1	99.7	10	DDA for preferred ion	9.42484e+08	7.9015e+08	9.59135e+08	1.07433e+09	22.55	4.7792	3.96103	9.29317	0.838	1.12	-0.25	0.16	0.491898	0.790301	1	1
Stearamide	C18 H37 N O	Full match	-0.86	283.287	17.105	3.63515e+08	1	2	99.1	88.2	DDA for preferred ion	2.85349e+07	1.7503e+07	4.1454e+07	2.08818e+07	98.2061	62.6584	147.275	114.856	0.613	0.504	-0.71	-0.99	0.954927	0.760424	1	1
Syringic acid	C9 H10 O5	Full match	-0.7	198.053	6.782	4.42895e+07	14	1	89	81.7	DDA for preferred ion	2.7541e+07	4.09611e+07	2.26874e+07	3.07745e+07	24.7748	22.2759	36.3008	4.92608	1.487	1.356	0.57	0.44	0.443887	0.392912	1	1
tert-Butyl N-[1-(aminocarbonyl)-3-methylbutyl]carbamate	C11 H22 N2 O3	Full match	-1.01	230.163	4.917	1.64922e+08	5	1	78.8	8.9	DDA for preferred ion	1.20555e+08	1.58042e+08	1.33542e+08	1.14926e+08	6.78722	21.9547	9.92491	11.2207	1.311	0.861	0.39	-0.22	0.545995	0.830656	1	1
Testosterone cypionate	C27 H40 O3	Full match	-0.39	412.298	9.784	2.75116e+07	10	1	78.9	74.4	DDA for preferred ion	1.30697e+07	1.10993e+07	1.81848e+07	2.50744e+07	15.835	21.1658	20.9577	22.9338	0.849	1.379	-0.24	0.46	0.80367	0.684723	1	1
Thymidine	C10 H14 N2 O5	Full match	-0.59	242.09	5.662	4.63767e+07	4	2	87.9	54.7	DDA for preferred ion	7.27186e+06	2.16481e+07	1.1915e+07	1.04188e+07	31.8193	68.0464	14.1626	17.0379	2.977	0.874	1.57	-0.19	0.0200801	0.99847	0.134207	1
Thymine	C5 H6 N2 O2	Full match	-1.54	126.043	5.662	1.47934e+08	3	9	97.6	80.9	DDA for preferred ion	2.45675e+07	7.00189e+07	3.81908e+07	3.53839e+07	31.4092	66.8157	9.25353	17.4669	2.85	0.927	1.51	-0.11	0.0151403	0.998463	0.111932	1
trans,trans-2,4-Heptadienal	C7 H10 O	Full match	-1.6	110.073	6.461	4.93564e+07	6	3	63.3	46.8	DDA for preferred ion	1.4303e+07	4.01978e+07	1.44318e+07	1.90301e+07	70.3687	26.6604	24.7817	5.16682	2.81	1.319	1.49	0.4	0.042194	0.547234	0.226193	1
trans-3-Indoleacrylic acid	C11 H9 N O2	Full match	-1.09	187.063	6.36	2.2695e+09	1	3	84.2	67.6	DDA for preferred ion	1.4397e+09	9.57448e+08	1.49493e+09	1.81729e+09	32.306	21.139	21.2659	20.1658	0.665	1.216	-0.59	0.28	0.159497	0.923235	0.550891	1
trans-4-Hydroxy-L-proline	C5 H9 N O3	Full match	-1.15	131.058	0.612	9.90703e+07	20	4	76.3	8.8	DDA for preferred ion	2.21597e+07	3.64073e+07	2.86338e+07	5.66869e+06	129.487	84.4735	111.212	162.138	1.643	0.198	0.72	-2.34	0.723345	0.986072	1	1
trans-Aconitic acid	C6 H6 O6	Full match	-1.05	174.016	4.965	2.99025e+08	8	1	72.8	51.9	DDA for preferred ion	1.55017e+08	2.33673e+08	1.78739e+07	4.54792e+07	8.6234	26.8152	92.7022	18.9503	1.507	2.544	0.59	1.35	0.62374	0.176088	1	1
Triethylene glycol monobutyl ether	C10 H22 O4	Full match	-0.95	206.152	9.117	7.75394e+06	0	1	61.4	46.5	DDA for preferred ion	6.4485e+06	5.40032e+06	7.0608e+06	6.2477e+06	13.7126	18.9082	10.287	14.3626	0.837	0.885	-0.26	-0.18	0.199853	0.373403	0.641292	1
Tris(2-butoxyethyl) phosphate	C18 H39 O7 P	Full match	-0.14	398.243	16.826	3.10365e+07	1	2	95.2	85.1	DDA for preferred ion	2.13591e+06	3.61326e+06	1.98042e+06	2.48541e+06	148.681	141.397	24.8694	16.4492	1.692	1.255	0.76	0.33	0.979911	0.993454	1	1
Tropine	C8 H15 N O	Full match	-1.22	141.115	1.371	1.24412e+09	12	4	93.8	9.7	DDA for preferred ion	1.10467e+09	8.96247e+08	9.63565e+08	5.11123e+08	26.0888	25.6645	36.8962	46.5453	0.811	0.53	-0.3	-0.91	0.972576	0.202619	1	1
Tropinone	C8 H13 N O	Full match	-1.24	139.1	1.875	2.33473e+08	12	1	68.2	43.9	DDA for preferred ion	1.59585e+08	1.5972e+08	1.75644e+08	1.4779e+08	24.1337	21.3518	20.356	21.284	1.001	0.841	0	-0.25	0.994717	0.56124	1	1
Tyrosylalanine	C12 H16 N2 O4	Full match	-0.9	252.111	2.535	1.2784e+07	7	2	97.2	79.9	DDA for preferred ion	6.08812e+06	4.47477e+06	9.30492e+06	7.59195e+06	13.9874	42.4668	18.7739	10.7086	0.735	0.816	-0.44	-0.29	0.315584	0.343834	0.861805	1
Uracil	C4 H4 N2 O2	Full match	-0.7	112.027	2.516	9.31472e+08	3	3	83.9	52.4	DDA for preferred ion	5.05537e+08	7.31595e+08	3.58741e+08	4.96433e+08	10.0243	60.5167	18.6412	11.7106	1.447	1.384	0.53	0.47	0.996451	0.898775	1	1
Valpromide	C8 H17 N O	Full match	-1.04	143.131	11.758	7.27196e+07	5	3	88.4	55	DDA for preferred ion	7.16338e+06	2.15147e+06	8.69818e+06	1.49786e+07	73.1911	94.6954	144.415	88.1566	0.3	1.722	-1.74	0.78	0.464558	0.987792	1	1
Vanillin	C8 H8 O3	Full match	-1.06	152.047	8.771	3.04127e+07	38	3	89.6	82.1	DDA for preferred ion	1.53204e+07	7.34799e+06	1.13679e+07	1.87614e+07	34.6293	60.1941	61.678	41.8775	0.48	1.65	-1.06	0.72	0.355999	0.509873	0.925304	1
Viloxazine	C13 H19 N O3	Full match	-0.9	237.136	6.72	4.11637e+07	5	1	74.5	46.9	DDA for preferred ion	1.76454e+07	3.06557e+07	1.02766e+07	3.46806e+07	29.3585	13.0573	61.4114	24.1407	1.737	3.375	0.8	1.75	0.0760567	0.00603801	0.338755	0.207799
Zeatin-7-N-glucoside	C16 H23 N5 O6	Full match	-3.93	381.163	6.048	1.81391e+07	11	1	70.8	49.2	DDA for preferred ion	9.37852e+06	1.17993e+07	1.03282e+07	1.46487e+07	44.7728	23.0841	26.3005	17.4421	1.258	1.418	0.33	0.5	0.952699	0.672821	1	1
α-Aspartylphenylalanine	C13 H16 N2 O5	Full match	-0.62	280.106	6.141	2.42637e+07	4	2	97.2	94.5	DDA for preferred ion	1.51702e+07	1.64736e+07	2.0658e+07	1.69909e+07	15.139	18.3109	14.2355	15.9764	1.086	0.822	0.12	-0.28	0.971488	0.423093	1	1
α-Hydroxymidazolam	C18 H13 Cl F N3 O	Full match	-0.3	341.073	11.12	2.6313e+07	2	2	76.9	48.3	DDA for preferred ion	5.98348e+06	1.67149e+07	1.24289e+06	6.33387e+06	63.4634	53.3807	155.058	47.1195	2.794	5.096	1.48	2.35	0.431375	0.388502	1	1
α-Lactose	C12 H22 O11	Full match	-0.76	342.116	1.464	1.42998e+08	72	2	77.5	48.6	DDA for preferred ion	1.15678e+08	1.10743e+08	6.77945e+07	9.9034e+07	25.114	35.6398	31.3565	30.4323	0.957	1.461	-0.06	0.55	0.972809	0.646017	1	1
α-Pinene-2-oxide	C10 H16 O	Full match	-1.3	152.12	10.166	5.84636e+07	108	6	75.3	71.7	DDA for preferred ion	1.57838e+07	1.26467e+07	1.44534e+07	2.02195e+07	46.0126	103.03	28.5194	88.7465	0.801	1.399	-0.32	0.48	0.993233	0.917754	1	1
β,β-Dimethyl-γ-methylene-γ-butyrolactone	C7 H10 O2	Full match	-1.56	126.068	8.137	1.62337e+08	17	5	78.2	59.3	DDA for preferred ion	6.67741e+07	5.41101e+07	7.1203e+07	1.41998e+08	8.75967	9.51637	13.9314	33.912	0.81	1.994	-0.3	1	0.606217	0.0485024	1	0.568046
